# Supplementary material for: Levels of Tetrodotoxins in Spawning Pufferfish, Takifugu alboplumbeus
Source: Mar Drugs. 2023 Mar 25;21(4):207. doi: 10.3390/md21040207 (PMC10141859; doi:10.3390/md21040207)
Supplement: Supplementary file 1 [file marinedrugs-21-00207-s001.zip]

Archive with 2 entries (2 files):
- Preliminary study.pdf
- Suppl figS1_md.pdf
